# Supplementary material for: COVID-19 Associated Myocarditis Clinical Outcomes among Hospitalized Patients in the United States: A Propensity Matched Analysis of National Inpatient Sample
Source: Viruses. 2022 Dec 14;14(12):2791. doi: 10.3390/v14122791 (PMC9785561; doi:10.3390/v14122791)
Supplement: Supplementary file 1 [file viruses-14-02791-s001.zip]

Archive with 1 entries (1 files):
- viruses-2092854-supplementary.pdf
